# Supplementary material for: Insights into the secondary and tertiary structure of the Bovine Viral Diarrhea Virus Internal Ribosome Entry Site
Source: RNA Biol. 2022 Apr 5;19(1):496–506. doi: 10.1080/15476286.2022.2058818 (PMC8986297; doi:10.1080/15476286.2022.2058818)
Supplement: Supplemental Material [file KRNB_A_2058818_SM1240.zip]

Archive with 3 entries (2 files):
- supplementary/
- supplementary/Supplementary Material.docx
- supplementary/Supplementary Material_corrected.docx
